# Supplementary material for: The Electronic Structure and Bonding in Some Small Molecules
Source: Molecules. 2025 Mar 4;30(5):1154. doi: 10.3390/molecules30051154 (PMC11902227; doi:10.3390/molecules30051154)
Supplement: Supplementary file 1 [file molecules-30-01154-s001.zip]

Archive with 1 entries (1 files):
- molecules-3425616-supplementary.pdf
